# Supplementary material for: Haemodynamic Early Outcomes of Sinus Plication for Bicuspid Aortic Valve Repair
Source: Interdiscip Cardiovasc Thorac Surg. 2026 Apr 10;41(4):ivag103. doi: 10.1093/icvts/ivag103 (PMC13125754; doi:10.1093/icvts/ivag103)
Supplement: ivag103_Supplementary_Data [file ivag103_supplementary_data.zip]

Archive with 5 entries (4 files):
- Supplementary_Data/
- Supplementary_Data/Supplementary figure S3.pptx
- Supplementary_Data/Supplementary table S1[AU].docx
- Supplementary_Data/Supplementary table S2[AU].docx
- Supplementary_Data/Supplementary video SP_MP4.mp4
